# Supplementary material for: High-Temperature Nanoindentation of an Advanced Nano-Crystalline W/Cu Composite
Source: Nanomaterials (Basel). 2021 Nov 3;11(11):2951. doi: 10.3390/nano11112951 (PMC8618606; doi:10.3390/nano11112951)
Supplement: Supplementary file 1 [file nanomaterials-11-02951-s001.zip]

Archive with 1 entries (1 files):
- nanomaterials-1437462-supplementary.pdf
